# Supplementary material for: Auto-amplification and spatial propagation of neutrophil extracellular traps
Source: Commun Biol. 2024 Mar 29;7:386. doi: 10.1038/s42003-024-06074-z (PMC10980821; doi:10.1038/s42003-024-06074-z)
Supplement: Supplementary file 4 — Supplementary Data 1 [file 42003_2024_6074_MOESM4_ESM.xlsx]

## Sheet: Fig1d
Percentage of dHL-60 cells producing NETs after ionomycin stimulation
Number of cells	Ionomycin		Number of cells	Control
0.43	28.57		1.02	14.46
0.75	39.34		1.51	10.66
0.89	41.67		0.37	10
1.23	25		0.77	4.84
1.25	37.62		0.69	8.93
1.25	40.59		2.35	7.89
1.26	43.14		2.12	8.72
1.42	40.87		2.68	12.44
1.47	49.58		2.46	14.57
1.6	44.62		2.36	8.9
1.62	30.53		2.3	10.75
1.69	35.04		2.8	11.01
1.77	41.26		2.37	15.63
1.91	41.94		2.49	8.91
1.96	44.65		2.56	13.04
3.02	36.73		2.57	14.42
3.06	38.31		2.58	10.05
3.16	32.91		3.8	8.42
3.36	42.86		3.96	14.14
3.4	39.64		4.08	10.78
3.44	41.94		4.16	15.38
3.46	37.5		4.2	11.43
3.65	37.16		4.76	13.45
3.68	45.65		5.36	10.45
3.7	45.33		5.48	16.79
3.73	44.04		6.04	13.25
4.32	41.67		6.32	18.35
4.68	41.88		6.68	14.36
5.44	32.35		6.72	16.07
5.48	42.34		6.96	12.64
5.72	41.96		8.24	12.08
6.8	42.94		8.28	13.75
7.04	44.89		8.48	14.62
7.4	43.78		8.72	17.43
7.52	56.91		9.72	16.05
7.68	43.75		9.92	11.69
7.72	49.48		10.56	10.23
7.76	44.85		11.16	17.2
7.92	43.94		11.64	13.4
8.12	45.81		11.76	15.31
8.2	42.44		12.28	10.75
8.44	43.13		13.68	11.7
8.52	46.48		13.96	10.32
8.88	57.66		14.16	13.84
9.12	42.98		18.48	9.74
9.2	42.61		20.24	8.5
9.44	48.31		20.8	10.58
9.72	52.26		22.24	5.22
9.76	50.41		26.04	10.91
10.12	54.15		27.84	10.34
10.28	49.42		28.64	10.06
10.52	44.11
10.56	55.3
10.68	50.19
11	56
11.04	47.29
11.08	51.26
11.24	49.82
11.56	51.21
11.96	56.52
12	52.33
12.44	46.95
12.56	56.37
14.72	47.28
14.8	56.22
15	52.8
16.44	61.31
16.88	59.1
17.8	64.04
19.64	64.15
21.8	55.41
22	58.55
22.2	60.54
22.8	69.3
22.92	55.32
23.96	66.28
24	63.83
24.36	65.35
24.68	61.26
25.48	60.75
26.52	65.91
26.92	66.86
27.56	65.07

## Sheet: Fig1e
Percentage of human neutrophils producing NETs after ionomycin (5 µM, 4.5 h) or LPS stimulation (20 ug/mL, 4.5 h) relative to the averaged density of total cells incubated in nanowells.
Number of cells	Ionomycin		Number of cells	LPS		Number of cells	Control
0.95	58.42		30	53.18		9.67	10.34
1.4	57.86		26.6	51.72		16	12.5
2.7	63.53		28.7	52.44		11.33	14.71
2.07	56.19		25.5	55.9		12	12.5
2.05	60.73		25	61.52		16.5	6.06
1.28	61.88		18	54.44		3.25	11.54
4	58.75		28.3	58.84		11.5	6.52
5	57.74		27.6	52.99		22.67	7.14
29.17	75.61		23.75	47.89		17.33	9.62
26.08	79.28		20.3	42.76		16	10.42
3.25	64.48		25.67	50.26		24.5	6.15
27	82.97		26	48.46		20	8.33
26.5	79.68		23	53.48		26.67	7.5
27	78.28		27	50.74		14.67	11.36
22.5	71.82		16.75	44.55		8	12.5
22.5	77.74		14	45.9		13.33	7.5
24.5	76.44		20.33	56.36		27.67	3.61
22.25	76.24		12.5	37.33		20.5	7.32
19.25	77.63		13	40.77		5.5	9.09
19	70.21		17.4	50.23		1.2	7.69
20.75	78.35		12	43.33		7.11	9.69
22	78.89		8	50		19.3	7.11
23	73.33		1.12	34.29		26	10.26
16.25	59.23		0.96	32.73		17	1.96
15.25	62.13		3.75	36.67		12.25	12.45
13.25	67.36		2.5	33.33		18.5	2.7
10.75	66.74		2.88	40.56		8	4.38
16.75	72.09		8.33	42		10	6.67
13.5	67.78		18	42.11		21	4.29
20	71.67		2.5	40		28.5	5.31
12	65		6.87	39.22		9.67	4.83
8	65		5.5	45.45		17.33	3.08
15.5	64.19		1.9	36.84		4	5
14.67	60.45		6.5	37.5		2.8	8.57
17.5	69.71		7.27	42.86		19	5.79
7.5	59.67		2.12	28.75		11.5	4.76
9	63.33		3.64	25.38		24	4.17
8.5	65		12.32	48.89		10.43	10.96
7.5	53.33		21.33	57.14		6.2	9.03
2.5	50		4.24	34.29		13	8.85
1.33	48

## Sheet: Fig2b
NETs release by dHL-60 cells after co-incubating with ionomycin-stimulated cells at varying cell densities.
0 cell/unit	5 cells/unit	9 cells/unit	20 cells/unit	22 cells/unit
3.76	13.22	31.6	42.86	48.4
6.65	14.04	42.31	45.26	43.38
1.84	17.78	44.36	44.83	45.58
2.94	10.71	24.89	53.61	34.7
3.69	13.79	31.23	40	41.61
6.15	15.64	39.63	42.86	50.68
4.4	11.34	38.73	53.33	46.07
6.9	12.04	44.44	39.81	44.78
10.75	9.47	50	41.35	50.17
7.05	18.1	44.83	37.55	39.38
8.1	13.16	36.21	50.77	44.53
5.23	14.5	37.08	46.43	40.82
10.11	19.41	32.47	44.93	41.83
7.59	9.42	38.96	39.13	43.43
6.49	16.56	48.05	50.65	49.29

## Sheet: Fig2c
NETs release by primary neutrophils after co-incubating with ionomycin-stimulated cells at varying cell densities.
0 cell/unit	16 cells/unit	19 cells/unit	25 cells/unit
7.8	16.58	32.69	32.12
11.26	5.71	31.77	40.16
13.91	19.77	30.33	38.32
10.63	18.86	33.25	32.8
4.72	11.45	27.6	29.22
0.8	9.12	22.22	33.82
7.1	15.45	30.45	35.81
3.85	9.32	21.62	24.13
3.69	20.15	25.93	37.22
5	11.46	23.42	26.06
4.87	11.78	36.17	42.97
6.59	7.98	25.53	42.27
11.93	4.88	24.53	36.33
8.94	17.93	28.24	40.83
4.24	2.54	25.4	31.79
3.65	15.17	23.81	27.75

## Sheet: Fig2d
Secondary NETosis in primary neutrophils after different treatments on stimulated cells: stimulated cells (no treatment), cell-free NETs isolation, ODA-A151 treatment, DNase I treatment, Proteinase K treatment.
Pro K	DNase	ODN-ctrl	ODN	Cell-free	Stim.
12.15	10.13	35.56	24.28	6.46	37.97
10.2	8.29	32.39	21.3	3.62	31.68
13.99	10.64	31.05	12.67	4.72	26.12
15.3	8.56	37.61	20.58	7.07	21.86
8.73	12.19	29.77	22.43	12.39	35.74
11.78	13.86	22.71	18.82	8.14	26.9
8.82	14.83	23.47	24.78	5.84	35.24
13.35	15.74	27.2	21.69	11.07	37.51
9.97	17.65	29.34	17.8	7.62	31.52
9.94	9.2	29.55	21.14	11.07	29.57
9.13	8.13	27.84	20.35	12.39	33.43
8.28	9.48	36.35	17.29	8.14	38.52
13.49	5.88	30.06	20.28	7.62	38.71
10.16	6.3	26.83	16.11	9.15	31.82
11.18	14.98	30.8	18.96	7.7	37.97
7.17	8.38	30.36	23.19	10.29	31.68

## Sheet: Fig5
NET score averaged over all radial directions at varied radial distances from the plaque edge, at different time points.
distance	180 min	140 min	100 min	60 min	20 min
0	0.441643	0.366744	0.266744	0.18892	0.071786
73	0.395572	0.330566	0.23901	0.165196	0.068121
146	0.334952	0.280689	0.203238	0.146569	0.066147
219	0.306407	0.25678	0.18615	0.135543	0.067385
292	0.284944	0.229706	0.174776	0.129034	0.070546
365	0.242094	0.192974	0.157089	0.128293	0.074686
438	0.209792	0.171639	0.14733	0.121084	0.074557
511	0.18892	0.157465	0.138023	0.111564	0.072242
584	0.162173	0.139181	0.124066	0.105941	0.074101
657	0.139364	0.122093	0.110636	0.100559	0.078511
730	0.137402	0.120356	0.107653	0.097797	0.078273
803	0.12961	0.11627	0.106602	0.094086	0.075553
876	0.121289	0.107753	0.10066	0.089266	0.07598
949	0.114125	0.099067	0.092166	0.083866	0.07371
1022	0.106592	0.092101	0.085742	0.077787	0.067488
1095	0.102854	0.090765	0.083622	0.078002	0.064933
1168	0.095897	0.084877	0.078586	0.073203	0.063916
1241	0.090655	0.077928	0.072999	0.067788	0.064088
1314	0.090399	0.07789	0.073546	0.070892	0.067706
1387	0.095821	0.081549	0.079227	0.074486	0.07312
1460	0.097104	0.082323	0.080605	0.077231	0.071774
1533	0.093202	0.080416	0.077371	0.075916	0.066048
1606	0.098312	0.082594	0.079139	0.074564	0.066986
1679	0.099455	0.083967	0.081056	0.076994	0.070035
1752	0.099379	0.085929	0.080188	0.080604	0.070743
1825	0.103105	0.087214	0.079514	0.07982	0.074932
1898	0.09956	0.083752	0.078829	0.078538	0.07446
1971	0.102594	0.08932	0.079433	0.079746	0.066834
2044	0.106432	0.092965	0.079869	0.077882	0.067097
2117	0.102483	0.087171	0.078928	0.078373	0.070485
2190	0.099581	0.086139	0.079572	0.080651	0.070847
2263	0.101209	0.089198	0.08201	0.08106	0.069463
2336	0.10275	0.088869	0.084541	0.081905	0.068681
2409	0.101679	0.086342	0.084804	0.083701
