# Supplementary material for: Auto-amplification and spatial propagation of neutrophil extracellular traps
Source: Commun Biol. 2024 Mar 29;7:386. doi: 10.1038/s42003-024-06074-z (PMC10980821; doi:10.1038/s42003-024-06074-z)
Supplement: Supplementary file 5 — Supplementary Data 2 [file 42003_2024_6074_MOESM5_ESM.xlsx]

## Sheet: Supplementary Fig1
Ionomycin	LPS	PMA	Control
54.93	50.16	42.24	9.65
55.77	51.23	47.92	12.46
44.6	55.21	33.96	8.05
61.14	48.05	35.46	13.1
67.49	43.62	40.54	7.33
62.71	46.32	39.24	6.11
65.22	47.65	34.26	7.61
67.33	56.07	48.65	8.84

## Sheet: Supplementary Fig2
Treated	Supernatant	Control
65.85	10.26	14.43
67.08	16.34	19.22
75.04	9.38	10.72
66.7	8.23	18.77
67.36	17.72	11.8
69.9	10.03	9.47
64.07	14.5	7.78
74.35	8.2	11.03
66.74	16.26	14.66
68.12	13.92	13.56
67.25	12.15	7.12
66.82	15.87	9.21
71.54	12.86	14.98
69.63	16.41	8.8
72.85	12.82	6.53
74.59	16.44	5.97
